# Supplementary material for: Influence of an increased number of physical education lessons on the motor performance of adolescents–A non-interventional cohort study
Source: PLoS One. 2021 Oct 14;16(10):e0258305. doi: 10.1371/journal.pone.0258305 (PMC8516264; doi:10.1371/journal.pone.0258305)
Supplement: S2 File — (XLSX) [file pone.0258305.s002.xlsx]

## Sheet: Tabelle1
Group	Sex	Sports_club_membership	body_stature(m)	body_mass(kg)	BMI(kg/m2)	Total_score(Z)	Sprint(z)	Balancing_backwards(z)	Jumping_side_to_side(z)	Forward_bend(z)	Push_ups(z)	Sit_ups(z)	Standing_long_jump(z)	Run_6min(z)	T2_body_stature(m)	T2_body_mass(kg)	T2_BMI(kg/m2)	T2_Total_score(Z)	T2_Sprint(z)	T2_Balancing_backwards(z)	T2_Jumping_side_to_side(z)	T2_Forward_bend(z)	T2_Push_ups(z)	T2_Sit_ups(z)	T2_Standing_long_jump(z)	T2_Run_6min(z)	T3_body_stature(m)	T3_body_mass(kg)	T3_BMI(kg/m2)	T3_Total_Z(z)	T3_Sprint(z)	T3_Balancing_backwards(z)	T3_Jumping_side_to_side(z)	T3_Forward_bend(z)	T3_Push_ups(z)	T3_Sit_ups(z)	T3_Standing_long_jump(z)	T3_Run_6min(z)
observation group	male	No	1.67	64.2	23.02	95.1	89.69	101.9	108.67	89.93	107.03	84.23	84.23	89.93	1.71	71.2	24.35	91.96	86.13	113.29	102.22	96.2	100.19	77.97	81.95	81.95	1.72	75	25.4	97	96	108	108	92	108	87	91	89
observation group	male	Yes	1.55	41.4	17.23	106.55	100.31	103	117.28	85.94	122.41	101.33	103.04	98.48	1.6	47	18.36	95.09	102.9	115	999	84.23	999	96.77	84.23	87.08	1.65	49.6	18.2	104	106	105	999	88	123	96	999	999
observation group	male	No	1.51	38.6	16.93	98.77	88.75	107.6	110.23	93.35	101.9	96.2	88.22	98.48	1.55	43.8	18.23	98.26	91.29	104.18	105.25	91.07	117.28	96.77	81.95	91.07	1.61	46.8	18.1	100	99	107	114	89	114	96	90	90
observation group	female	Yes	1.58	60	24.03	98.35	90.97	99	102.27	95.06	107.6	101.33	96.2	91.07	1.6	58	22.66	101.93	93.55	104.18	114.43	93.35	111.01	98.48	96.77	95.06	1.61	56.2	21.7	107	97	110	122	91	120	106	104	101
observation group	male	Yes	1.44	39	18.81	105.94	104.06	101.9	121.19	109.3	116.14	99.05	95.06	104.18	1.48	48	21.91	103.81	97.74	107.03	121.13	107.03	112.15	104.18	84.23	100.19	1.51	48.8	21.4	107	100	104	124	111	120	102	92	103
observation group	female	No	1.51	37.6	16.49	96.69	87.81	101.3	105.15	109.3	105.32	95.06	96.2	85.94	1.59	40.8	16.14	103.97	99.38	114	110.23	84.23	114.43	92.21	101.33	96.2	1.62	43.8	16.7	99	95	109	118	84	120	87	99	80
observation group	female	Yes	1.52	49.8	21.55	104.51	104.69	115	110.56	104.18	99.05	101.9	104.18	96.2	1.57	50.8	20.61	104.53	90	110.44	120.85	109.3	122.98	99.05	92.21	96.2	1.55	54.4	22.6	107	96	103	123	106	123	106	97	98
observation group	male	Yes	1.65	49	18	104.04	100.31	101.9	119.62	91.07	118.99	96.2	96.2	95.06	1.73	58	19.38	104.65	105.48	94.49	115.84	87.08	120.13	96.2	104.18	96.2	1.79	60	18.7	106	109	103	114	91	123	97	112	96
observation group	female	No	1.82	61.2	18.48	103.09	101.61	95.1	111.12	85.94	101.9	101.33	112.15	98.48	1.82	65	19.62	104.68	107.19	99.05	115.54	93.35	114.43	87.08	115	94.49	1.8	64.8	20	106	104	99	124	98	111	93	114	100
observation group	female	No	1.76	53.6	17.3	100.32	90.65	115	104.92	101.9	89.93	92.21	107.6	101.9	1.78	53	16.73	104.78	101.56	109.3	117.31	103.04	105.32	89.93	107.03	103.04	1.79	52.6	16.4	104	95	114	999	104	117	100	103	92
observation group	female	No	1.58	51.2	20.51	104.29	97.1	107.6	105.81	103.04	105.32	96.2	111.01	107.03	1.61	51.4	19.83	105.74	95.16	107.03	116.14	110.44	114.43	100.19	104.18	103.04	1.63	57.2	21.5	110	101	111	121	109	126	106	104	101
observation group	male	No	1.72	58	19.61	104.13	117.19	98.5	103.97	93.35	99.05	89.36	122.41	98.48	1.77	60.6	19.34	105.88	114.84	107.6	110.54	87.08	114.43	91.07	110.44	92.21	1.78	63	19.9	102	109	103	108	84	107	106	110	85
observation group	female	Yes	1.59	40.8	16.14	109.49	110	104.2	115.06	83.09	111.01	111.01	111.01	104.18	1.62	44.4	16.92	106.02	106.88	109.3	115.54	81.38	114.43	99.05	100.19	96.77	1.63	44	16.6	106	103	112	124	80	114	113	107	93
observation group	male	No	1.63	51	19.2	104.35	100	103	113.57	106.46	120.13	101.33	96.2	96.2	1.7	57	19.72	106.08	107.42	103.04	115.97	109.3	124.12	104.18	91.07	96.77	1.72	57.2	19.3	110	107	107	122	112	123	118	94	99
observation group	female	Yes	1.49	45	20.27	106.04	100	104.2	116.86	109.3	117.28	98.48	106.46	99.05	1.52	45.2	19.56	106.13	99.38	111.01	122.62	107.03	126.4	87.08	93.35	103.04	1.51	47.2	20.7	105	95	107	124	108	126	96	101	86
observation group	female	Yes	1.63	60.6	22.81	105.98	97.1	115	118.19	107.6	114.43	101.33	101.33	94.49	1.64	63.2	23.5	106.19	97.74	111.01	124.12	107.03	120.13	95.06	101.9	93.35	1.64	66.2	24.6	106	97	108	124	107	120	100	103	91
observation group	female	Yes	1.55	41.2	17.15	103.83	92.5	115	110.56	112.15	120.13	106.46	91.07	91.07	1.6	44.2	17.27	107.44	95.31	106.46	119.96	120.13	126.4	107.6	104.18	92.21	1.65	49	18	111	99	114	125	115	126	110	99	98
observation group	male	Yes	1.6	45	17.58	107.16	109.03	106.5	112.81	111.01	100.19	96.77	118.42	106.46	1.65	49.8	18.29	108.5	112.9	107.03	118.9	109.3	118.42	93.35	107.6	101.33	1.65	50	18.4	109	113	107	112	110	115	101	108	103
observation group	female	Yes	1.59	59.4	23.5	103.24	91.56	115	109.66	105.32	101.9	93.35	111.01	100.19	1.62	62.4	23.78	108.73	102.5	109.3	123.5	113.29	117.28	94.49	112.15	101.9	1.64	66	24.5	108	97	110	114	118	120	101	113	92
observation group	female	No	1.66	51.2	18.58	108.88	101.94	115	119.96	101.9	122.98	101.33	99.05	101.9	1.68	54.4	19.27	108.74	104.19	109.3	124.12	109.3	120.13	96.77	105.32	101.33	1.67	55.4	19.9	110	102	111	124	109	126	109	93	102
observation group	female	No	1.64	40.8	15.17	107.7	91.61	110.4	112.88	103.04	122.98	99.05	115	101.9	1.68	43.6	15.45	108.74	101.94	107.03	124.12	101.33	122.98	106.46	101.9	96.77	1.68	45.2	16	110	102	114	124	105	126	106	103	102
observation group	male	Yes	1.56	48.6	19.97	106.34	94.38	115	118.84	112.15	124.69	101.33	100.19	89.93	1.62	56	21.34	109.16	92.26	117.28	121.89	113.29	122.98	113.29	101.33	95.06	1.68	59.4	21	112	93	117	124	109	123	106	108	999
observation group	male	No	1.67	52.6	18.86	109.62	113.55	107.6	118.11	104.18	117.28	94.49	113.29	103.04	1.72	58	19.61	109.54	119.03	112.15	118.9	107.03	115	85.94	114.43	101.33	1.73	61	20.4	112	121	110	125	106	118	102	112	101
observation group	male	No	1.64	55	20.45	107.74	109.68	106.5	119.62	94.49	117.28	96.77	109.3	95.06	1.72	62	20.96	109.64	115.48	105.32	122.57	89.36	124.12	96.77	106.46	96.77	1.76	66.8	21.6	111	119	108	125	98	124	97	118	101
observation group	female	Yes	1.57	44.2	17.93	104.71	101.61	103	117.31	114.43	117.28	96.2	93.35	104.18	1.59	43.8	17.33	109.72	107.5	106.46	112.88	113.29	126.4	96.2	107.6	111.01	1.62	45	17.1	112	103	107	123	115	126	97	113	113
observation group	male	No	1.48	35.2	16.07	105.91	101.88	104.2	118.06	106.46	113.29	101.9	105.32	96.77	1.54	39	16.44	109.82	117.28	113.29	118.06	112.15	122.41	96.77	99.05	101.9	1.61	44	17	114	114	113	124	113	119	102	111	113
observation group	male	Yes	1.53	36.2	15.46	112.3	102.9	117.3	124.16	96.2	122.98	110.44	105.32	103.04	1.58	40	16.02	110.04	106.77	116.14	115.84	92.21	122.98	106.46	94.49	107.6	1.62	40.4	15.4	108	107	110	123	91	124	119	91	99
observation group	female	Yes	1.72	57	19.27	109.01	99.68	110.4	112.88	109.3	114.43	105.32	118.42	101.9	1.73	59	19.71	110.13	104.84	109.3	115	93.35	114.43	107.03	111.01	109.3	1.73	59	19.7	114	106	114	124	99	126	118	110	109
observation group	female	Yes	1.65	55.4	20.35	108.06	97.74	101.3	115.54	101.33	120.13	105.32	112.15	104.18	1.66	55.4	20.1	110.26	110.31	107.6	125.27	100.19	126.4	99.05	101.9	101.33	1.68	57	20.2	104	101	116	115	110	124	97	87	84
observation group	female	No	1.61	45.2	17.44	104.76	98.06	98.5	105.81	101.33	120.13	106.46	99.05	105.32	1.62	47	17.91	110.63	100.32	107.03	118.99	98.48	126.4	109.3	110.44	101.9	1.63	46.4	17.5	110	107	105	120	98	126	115	104	106
observation group	male	Yes	1.58	43.6	17.47	103.97	89.03	106.5	124.16	110.44	100.19	96.2	110.44	101.33	1.65	47.8	17.56	110.77	120.65	101.9	124.16	84.23	120.13	99.05	104.18	105.32	1.69	52.2	18.3	101	105	98	113	89	104	102	99	98
observation group	male	Yes	1.65	43	15.79	110.83	101.25	118.4	121.19	110.44	116.14	107.6	109.3	101.9	1.69	47.4	16.6	110.96	105.48	117.28	124.16	109.3	122.98	99.05	106.46	101.33	1.77	50.8	16.2	108	106	101	124	96	123	106	105	101
observation group	female	Yes	1.66	54.4	19.74	110.13	100.32	101.3	123.5	106.46	122.98	101.33	114.43	107.03	1.68	60.6	21.47	111.15	106.25	103.04	125.27	109.3	126.4	101.33	110.44	105.32	1.7	62	21.5	112	107	100	124	110	126	100	116	999
observation group	male	Yes	1.67	58	20.8	110.31	108.71	117.3	118.11	101.9	114.43	101.33	117.28	95.06	1.75	64.4	21.03	111.15	119.35	91.07	124.16	109.3	122.98	104.18	114.43	101.9	1.77	66.6	21.3	114	112	116	125	109	124	112	115	102
observation group	male	Yes	1.62	47.8	18.21	109.74	102.5	107	121.97	99.05	124.69	96.77	111.01	104.18	1.69	54.4	19.05	112.15	105.81	117.28	121.89	104.18	122.98	104.18	107.6	105.32	1.74	58.2	19.2	112	111	116	124	101	123	101	113	108
observation group	male	Yes	1.65	45.4	16.68	109.17	110	117.3	119.62	89.36	109.3	89.93	107.6	110.44	1.7	48.2	16.68	112.2	109.03	117.28	124.16	87.08	122.98	101.33	105.32	105.32	1.71	52.6	18	107	107	116	125	94	121	93	99	101
observation group	male	Yes	1.52	48	20.78	108.48	102.81	106.5	121.97	101.33	122.41	96.2	109.3	100.19	1.6	53	20.7	112.28	111.29	110.44	124.16	101.33	114.43	101.33	109.3	115	1.65	56.6	20.8	109	115	108	123	109	123	94	115	87
observation group	male	Yes	1.6	54.3	21.21	113.8	112.26	117.3	124.16	96.2	122.98	104.18	114.43	101.33	1.65	63.6	23.36	112.92	112.9	110.44	124.77	101.9	124.12	104.18	112.15	101.9	1.67	67.69	24.3	113	117	116	125	99	121	110	110	104
observation group	female	Yes	1.65	51.4	18.88	109.48	100	115	118.67	118.99	111.01	113.29	101.9	106.46	1.66	50.2	18.22	113.11	106.88	109.3	125.27	121.27	122.98	110.44	110.44	106.46	1.67	50	17.9	113	107	105	125	117	123	113	108	102
observation group	male	No	1.6	43.6	17.03	104.83	107.74	109.3	112.06	96.2	100.19	87.08	118.42	99.05	1.67	48.6	17.43	113.12	112.58	109.3	124.16	91.07	122.98	96.2	121.27	105.32	1.7	50.4	17.4	106	116	109	109	93	118	86	120	99
observation group	female	Yes	1.49	36.8	16.58	111.55	99.06	115	124.97	103.04	120.13	101.9	105.32	114.43	1.52	42.4	18.35	113.22	106.56	109.3	123.5	113.29	126.4	105.32	104.18	117.28	1.55	43	17.9	113	105	111	118	118	126	106	107	110
observation group	male	Yes	1.64	56.4	20.97	109.87	111.29	117.3	113.57	114.43	120.13	89.93	110.44	106.46	1.71	65.6	22.43	113.45	116.77	104.18	121.13	111.01	122.98	104.18	114.43	110.44	1.76	74	23.9	114	116	105	125	115	124	101	117	106
observation group	male	Yes	1.58	45.6	18.27	110.83	110.65	116.1	122.65	95.06	117.28	96.2	114.43	98.48	1.65	51.2	18.81	113.49	118.06	113.29	124.16	99.05	122.98	91.07	118.42	106.46	1.65	56	20.6	108	117	116	118	93	118	95	110	95
observation group	female	Yes	1.63	47.8	17.99	109.82	114.19	115	119.96	106.46	107.6	99.05	101.9	111.01	1.66	49.8	18.07	113.5	111.29	107.6	124.12	91.07	117.28	107.03	120.13	107.03	1.65	48.6	17.9	112	118	108	124	98	123	106	120	100
observation group	female	No	1.7	56.8	19.65	112.52	103.87	115	125.27	116.14	120.13	101.33	120.13	101.9	1.74	60	19.82	115.14	114.69	114	125.27	118.42	126.4	110.44	115	100.19	1.73	56.8	19	113	106	113	124	114	126	109	110	102
observation group	female	No	1.58	48.8	19.55	113.28	109.03	115	122.62	126.97	117.28	94.49	121.27	113.29	1.58	49	19.63	116.43	116.45	114.43	124.12	124.12	126.4	107.03	113.29	113.29	1.58	48.4	19.4	112	115	110	124	123	123	104	115	84
control group	male	Yes	1.67	70.8	25.39	93.13	93.87	100.2	99.84	77.4	101.33	88.22	88.22	80.25	1.73	78.2	26.13	88.88	90.97	81.38	96.91	88.22	101.33	93.35	84.23	73.98	1.75	83.6	27.3	92	93	94	100	77	108	89	96	75
control group	male	No	1.65	61.8	22.7	94.27	97.74	104.2	97.69	96.77	100.19	81.38	94.49	84.23	1.69	74.2	25.98	91.28	100.65	96.2	69.78	104.18	107.03	90	95.06	80.25	1.73	77.8	26	96	101	96	106	97	104	88	97	82
control group	female	No	1.61	53.8	20.76	87.18	84.06	73.4	103.35	69.99	84.23	87.08	91.07	87.08	1.67	61	21.87	92.02	94.38	81.95	97.84	69.99	107.6	87.08	92.21	83.09	1.68	68.2	24.2	94	100	85	108	80	108	89	90	90
control group	male	No	1.65	70.6	25.93	93.93	85	107	100.06	103.04	107.03	91.07	85.37	81.95	1.72	83.2	28.12	92.83	84.84	93.35	102.22	107.03	109.3	89.93	92.21	77.97	1.76	88.4	28.5	96	83	91	102	111	117	89	91	83
control group	male	No	1.58	40.4	16.18	96.28	100	87.1	92.39	118.42	109.3	96.2	96.77	92.21	1.62	44.2	16.84	95.94	101.29	94.49	102.98	89.93	91.07	96.77	89.93	95.06	1.68	47.6	16.9	100.53	102.26	94	111	94	114	97	101	90
control group	male	No	1.69	78.8	27.59	98.4	89.35	105.3	121.89	115	112.15	89.93	95.06	75.12	1.73	88.4	29.54	96.13	91.94	85.37	113.04	111.01	115	90	104.18	73.41	1.79	92.6	28.9	102	101	99	120	112	118	84	106	71
control group	female	Yes	1.67	57.6	20.65	102.26	99.68	115	114.65	115	101.9	89.36	96.77	98.48	1.63	44.8	16.86	97.96	77.74	114.43	107.6	80.25	111.01	87.08	85.94	101.9	1.65	49	18	104.67	93.87	111	124	88	111	100	97	112
control group	male	Yes	1.77	58	18.51	99.04	108.71	87.1	102.98	89.36	100.19	89.93	114.43	89.93	1.77	63	20.11	98.78	112.9	95.06	94.71	89.93	104.18	83.09	112.15	89.36	1.82	65.6	19.8	103	105	109	108	92	101	97	111	100
control group	male	No	1.75	51.4	16.78	99.39	104.52	98.5	97.69	80.25	114.43	91.07	94.49	95.06	1.78	58.8	18.56	99.79	101.94	99.05	96.77	88.22	120.13	95.06	94.49	91.07	1.77	61.8	19.7	102	112	100	116	86	121	90	96	94
control group	male	No	1.59	49.2	19.46	93.43	90.32	105.3	94.66	98.48	103.04	83.09	96.2	81.38	1.63	51	19.2	99.82	98.06	112.15	107.17	89.36	104.18	101.33	96.77	79.11	1.66	52	18.9	97	88	103	113	87	109	101	97	79
control group	male	Yes	1.6	52.2	20.39	95.39	84.52	89.9	106.76	129.25	106.46	94.49	89.36	96.2	1.64	56.2	20.9	100.09	87.42	96.77	106.01	85.94	120.13	99.05	92.21	99.05	1.7	59.4	20.6	100.96	90.97	113	117	85	112	99	91	99
control group	male	Yes	1.78	58.8	18.56	97.6	98.06	95.1	102.98	69.99	96.77	96.2	104.18	89.93	1.82	59.6	17.99	100.79	112.58	92.21	105.7	71.13	109.3	85.94	110.44	89.36	1.84	60.2	17.8	99	107	113	108	70	107	83	111	93
control group	female	No	1.68	51	18.07	92.31	88.06	91.1	92.53	106.46	105.32	92.21	85.94	91.07	1.68	55	19.49	100.83	93.75	107.03	111.12	94.49	107.6	99.05	99.05	88.22	1.7	55	19	101.27	92.9	111	124	91	105	106	86	93
control group	male	Yes	1.55	47.4	19.73	110.98	112.5	104.2	123.54	112.15	116.14	92.21	115	113.29	1.63	45	16.94	101.54	96.77	112.15	97.69	104.18	112.15	96.77	93.35	101.9	1.66	56.8	20.6	117	118	117	124	107	123	113	120	115
control group	female	No	1.67	51.4	18.43	95.92	101.61	84.2	101.38	116.14	99.05	96.2	94.49	94.49	1.64	44	16.36	101.88	98.39	104.18	115	89.93	107.6	96.77	89.36	101.9	1.69	45.8	16	103.65	94.84	103	124	99	114	98	102	93
control group	female	Yes	1.66	64.4	23.37	100.54	88.13	110.4	999	111.01	111.01	98.48	96.77	98.48	1.67	68.4	24.53	101.9	98.13	101.33	110.23	104.18	107.6	96.2	96.77	103.04	1.7	75	26	101.84	94.69	101	106	106	105	105	99	97
control group	female	No	1.58	40	16.02	99.3	99.68	87.1	99.61	118.42	107.6	94.49	100.19	106.46	1.73	62.2	20.78	102.72	95.94	106.46	110.23	113.29	114.43	96.2	99.05	96.77	1.62	45	17.1	108.65	102.9	101	112	120	114	107	104	107
control group	male	Yes	1.56	40.6	16.68	102.32	103.23	117.3	109.79	87.08	103.04	96.2	101.33	85.37	1.59	43.2	17.09	103.37	108.71	110.44	110.54	84.23	109.3	101.33	101.33	81.95	1.63	47.4	17.8	99	104	111	117	84	109	95	93	82
control group	male	Yes	1.7	75.2	26.02	102.84	118.06	87.1	103.74	104.18	122.98	85.37	107.6	95.06	1.73	82.2	27.47	103.74	109.68	92.21	116.7	105.32	124.12	91.07	99.05	93.35	1.78	83.4	26.3	100.49	112.26	104	120	95	70	106	102	94
control group	male	Yes	1.6	59.6	23.28	99.56	102.5	85.9	115.71	104.18	110.44	99.05	95.06	88.22	1.65	64.2	23.58	104.9	97.74	110.44	110.54	101.33	122.98	107.6	99.05	85.94	1.72	67.4	22.8	104.73	103.55	105	124	105	107	102	101	89
control group	male	Yes	1.51	45.6	20	107.61	104.84	89.9	124.16	112.15	122.98	104.18	107.03	100.19	1.6	54.4	21.25	105.02	104.38	115	107.58	103.04	117.28	96.2	96.2	98.48	1.62	53.6	20.4	115.61	110.65	111	125	119	124	123	109	103
control group	male	Yes	1.5	53.6	23.82	98.55	102.9	89.9	114.5	105.32	109.3	95.06	87.08	91.07	1.56	57.4	23.59	105.11	106.13	103.04	121.83	107.03	124.12	99.05	93.35	88.22	1.63	64.2	24.2	105.52	103.55	98	125	107	123	104	91	92
control group	female	Yes	1.63	52.2	19.65	102.36	100	115	99.61	105.32	111.01	89.93	101.9	99.05	1.64	52	19.33	105.86	103.44	112.15	99.61	107.6	120.13	101.33	105.32	99.05	1.65	52.6	19.3	107	102	109	113	111	120	100	103	100
control group	male	Yes	1.49	33	14.86	107.59	100.65	101.3	119.62	104.18	122.98	104.18	109.3	95.06	1.54	36.8	15.52	105.99	97.74	93.35	113.04	126.97	121.27	112.15	109.3	95.06	1.56	38.8	15.9	110	101	107	122	105	124	108	111	99
control group	female	Yes	1.5	43.2	19.2	103.51	97.74	111	109.35	98.48	120.13	92.21	95.06	99.05	1.54	46.4	19.56	106.22	101.94	101.33	112.15	101.33	126.4	101.9	101.33	98.48	1.59	47.8	18.9	108	102	103	120	110	126	98	105	100
control group	female	No	1.57	44.6	18.09	100.05	103.75	89.4	108.76	109.3	105.32	96.77	106.46	89.93	1.59	50.6	20.02	106.31	103.75	109.3	115.54	110.44	111.01	98.48	107.6	98.48	1.6	52.6	20.5	107.5	97.74	101	124	111	117	102	106	100
control group	male	Yes	1.65	50.2	18.44	98.48	100.94	89.4	97.72	101.33	113.29	87.08	104.18	96.77	1.74	55	18.17	106.59	108.39	101.9	106.01	95.06	120.13	101.33	112.15	96.2	1.77	56.8	18.1	111	118	103	124	89	123	108	114	105
control group	female	No	1.55	34.4	14.32	98.43	94.19	88.2	99.61	111.01	111.01	92.21	96.77	107.03	1.58	39	15.62	106.65	102.81	115	112	111.01	117.28	92.21	96.2	111.01	1.6	39.8	15.5	108.1	100.94	106	120	115	117	99	97	109
control group	male	Yes	1.84	56.4	16.66	102.31	90.65	104.2	116.6	96.2	117.28	94.49	101.9	91.07	1.92	56.8	15.41	107.02	106.13	101.33	118.11	95.06	120.13	99.05	111.01	93.35	1.95	61.8	16.3	104	104	102	125	90	115	95	108	95
control group	male	No	1.7	48.6	16.8	107.53	109.68	110	118	86	106	99	111	99	1.76	54.6	17.63	107.06	98.71	114.43	116.7	83.09	124.12	101.9	99.05	94.49	1.82	59.6	18	109.6	104.19	111	120	92	124	112	106	107
control group	female	Yes	1.69	58.2	20.38	103.47	96.77	99	112.88	117.28	107.6	99.05	110.44	98.48	1.68	60	21.26	107.47	98.71	110.44	111.01	118.42	120.13	106.46	110.44	95.06	1.69	60	21	111.06	97.1	100	122	123	126	107	111	101
control group	female	Yes	1.53	49.2	21.02	101.99	98.71	88.2	119.96	104.18	111.01	101.33	106.46	88.22	1.55	52.6	21.89	107.51	111.56	98.48	117.31	105.32	122.98	107.6	107.6	87.08	1.59	56.2	22.2	110.55	111.29	114	124	105	111	109	114	94
control group	male	Yes	1.65	48.8	17.92	105.63	115.81	91.1	122.65	104.18	106.46	99.05	107.6	96.77	1.71	52	17.78	107.6	108.39	116.14	121.1	93.35	112.15	96.77	104.18	94.49	1.76	59.4	19.2	105.48	103.55	116	110	96	107	108	107	96
control group	female	No	1.5	36	16	97.91	100.94	89.4	94.34	107.03	101.9	96.77	107.6	94.49	1.54	40.6	17.12	107.8	106.77	114.43	105.32	106.46	114.43	106.46	107.03	100.19	1.57	43	17.4	112.55	106.77	113	124	108	120	111	114	103
control group	male	Yes	1.62	52.6	20.04	105.71	108.06	91.1	124.16	106.46	117.28	94.49	101.9	103.04	1.63	51.4	19.35	108.04	112.26	116.14	122.57	109.3	124.12	95.06	81.95	104.18	1.65	50.8	18.7	109.61	107.74	116	125	110	123	101	93	100
control group	female	Yes	1.75	48.8	15.93	102.12	93.23	99	99.61	100.19	111.01	99.05	106.46	106.46	1.76	52.4	16.92	108.24	109.38	107.6	104.04	113.29	117.28	105.32	112.15	101.9	1.77	53	16.9	112	105	99	124	114	123	111	113	106
control group	female	No	1.6	44.2	17.27	103.37	100	96.8	114.65	121.27	105.32	96.2	110.44	100.19	1.63	46.6	17.54	108.66	94.52	110.44	120.13	121.27	117.28	107.03	107.03	104.18	1.65	49.2	18.1	110.54	93.55	104	119	118	126	109	113	100
control group	male	Yes	1.65	42.4	15.57	104.22	109.68	117.3	100.71	101.33	109.3	80.25	110.44	101.9	1.7	46.4	16.06	108.77	113.23	109.3	113.57	100.19	117.28	96.2	106.46	105.32	1.76	50.8	16.4	105	103	109	113	99	112	93	107	104
control group	female	Yes	1.65	40.8	14.99	98.2	107.42	88.2	115.54	98.48	93.35	87.08	101.33	94.49	1.7	45.2	15.64	108.85	106.13	105.32	118.99	100.19	117.28	104.18	111.01	99.05	1.73	45.8	15.3	108.65	105.81	109	124	96	114	102	112	105
control group	female	Yes	1.68	60.4	21.4	100.53	108.44	85.9	105.15	107.03	107.6	101.33	96.77	98.48	1.69	67.4	23.6	108.9	114.38	99.05	119.08	105.32	117.28	101.33	107.03	104.18	1.72	71.4	24.1	105.72	102.26	90	124	107	114	98	109	100
control group	male	Yes	1.56	38.8	15.94	104.46	99.35	112.2	102.98	122.98	117.28	101.9	104.18	93.35	1.64	43.4	16.14	108.96	111.29	113.29	103.74	89.36	117.28	110.44	113.29	93.35	1.68	47.6	16.9	111	112	116	112	105	121	114	113	93
control group	male	Yes	1.66	56.8	20.61	102.54	91.88	118.4	114.15	103.04	113.29	89.36	96.2	94.49	1.73	63	21.05	109.06	108.71	117.28	124.16	109.3	117.28	94.49	106.46	95.06	1.76	66.8	21.6	109	103	116	124	105	124	95	108	93
control group	female	No	1.69	66.4	23.25	104.56	107.1	110.4	118.19	120.13	105.32	89.36	103.04	98.48	1.67	66.2	23.74	109.2	106.25	112.15	125.27	120.13	111.01	99.05	106.46	104.18	1.69	64.4	22.5	109.97	98.06	114	124	121	111	100	106	104
control group	male	No	1.56	44.8	18.41	99.5	105.16	91.1	107.52	126.4	94.49	87.08	112.15	99.05	1.63	50.6	19.04	109.23	111.94	117.28	113.57	80.25	114.43	101.9	105.32	100.19	1.7	54.6	18.9	108.19	107.1	111	123	83	109	117	120	95
control group	female	Yes	1.6	67.2	26.25	100.44	100	80.2	107.86	116.14	120.13	101.33	95.06	98.48	1.6	57.4	22.42	109.33	107.81	105.32	107.58	118.42	126.4	110.44	107.6	100.19	1.62	64	24.4	113.64	101.29	111	119	124	126	118	108	101
control group	male	Yes	1.77	59.4	18.96	109.09	118.71	113.3	109.79	92.21	112.15	87.08	115	107.6	1.82	64.6	19.5	109.96	118.06	114.43	110.84	92.21	115	91.07	113.29	107.03	1.8	67.2	20.7	109	116	112	125	87	124	95	108	104
control group	female	No	1.59	48.2	19.07	103.8	108.13	89.9	118.67	101.33	105.32	100.19	109.3	95.06	1.59	50.2	19.86	110.38	111.56	107.6	120.85	113.29	122.98	101.33	106.46	101.9	1.61	50.2	19.4	112.25	104.38	112	125	115	123	105	114	98
control group	female	Yes	1.59	54.8	21.68	109.84	102.9	115	113.77	110.44	126.4	94.49	112.15	104.18	1.6	57.2	22.34	110.76	112.81	109.3	112	111.01	126.4	101.33	110.44	103.04	1.62	56.8	21.6	112	108	114	120	108	126	109	111	103
control group	female	No	1.58	44.8	17.95	95	94.19	107.6	104.04	103.04	69.99	87.08	107.6	94.49	1.61	49.4	19.06	110.78	111.56	109.3	119.08	107.6	126.4	98.48	116.14	94.49	1.64	52.6	19.6	112	107	111	123	112	126	104	112	102
control group	female	No	1.62	64.3	24.5	103.3	102.5	96.2	110.56	113.29	117.28	95.06	107.03	94.49	1.62	69	26.29	110.82	107.19	115	122.62	111.01	126.4	99.05	101.33	104.18	1.64	70.6	26.2	110.34	105	115	125	111	120	101	106	98
control group	male	Yes	1.57	45	18.25	101.89	97.42	91.1	121.13	111.01	109.3	91.07	101.9	101.33	1.65	50.4	18.51	110.88	111.94	116.14	115.97	100.19	124.12	96.77	107.03	104.18	1.71	54.2	18.5	111.69	112.9	110	125	97	124	104	117	103
control group	female	No	1.7	48.6	16.82	108.29	107.74	110.4	120.85	116.14	101.9	101.33	109.3	106.46	1.73	52	17.37	111.06	109.03	107.6	124.12	113.29	114.43	106.46	109.3	106.46	1.73	54.8	18.3	113.21	105.81	112	124	112	117	113	108	113
control group	female	Yes	1.58	47.8	19.15	110.66	109.69	101.9	119.57	101.33	120.13	95.06	113.29	115	1.63	51.6	19.42	111.16	999	105.32	999	105.32	126.4	106.46	106.46	999	1.63	52.6	19.8	115	115	106	125	113	126	110	106	114
control group	male	Yes	1.73	52.8	17.6	106.52	110.65	96	115	90	109	97	118	100	1.77	54.4	17.36	111.47	109.03	114.43	119.62	105.32	112.15	101.9	122.98	100.19	1.8	58.2	18	112.29	109.35	107	124	109	109	121	119	99
control group	male	Yes	1.75	58.6	19.13	108.92	113.55	85.9	121.13	128.11	120.13	101.9	114.43	105.32	1.8	71.2	21.98	111.77	116.45	105.32	121.1	118.99	124.12	99.05	111.01	105.32	1.84	75.2	22.2	115.73	114.52	111	125	122	124	108	117	104
control group	male	Yes	1.68	59	20.9	112.13	117.1	89.9	124.16	114.43	122.98	101.9	118.42	110.44	1.72	58	19.61	113.14	116.77	96.2	124.16	106.46	122.98	101.33	120.13	110.44	1.77	62	19.8	113.87	118.39	105	125	102	124	108	122	106
control group	female	Yes	1.5	38.8	17.24	105.11	114.69	89.4	108.76	111.01	117.28	106.46	113.29	85.94	1.5	42.2	18.76	113.74	117.19	100.19	119.96	111.01	126.4	115	106.46	111.01	1.54	44.8	18.9	115.8	110	115	125	113	123	117	113	109
control group	male	Yes	1.6	47.6	18.59	108.47	111.94	110.4	112.81	106.46	122.98	96.77	101.33	103.04	1.68	52.4	18.57	113.92	116.45	113.29	119.62	107.03	122.98	110.44	114.43	100.19	1.72	56	18.9	113	117	110	125	108	121	106	112	104
control group	male	No	1.69	49	17.16	111.37	110.97	117.3	122.65	105.32	117.28	99.05	112.15	100.19	1.75	54.4	17.76	114.21	119.03	116.14	124.77	101.9	124.12	99.05	116.14	100.19	1.77	56.6	18.1	113	118	116	125	115	124	93	115	100
control group	female	No	1.62	42.2	16.08	111.34	99.03	115	117.31	115	120.13	106.46	112.15	109.3	1.65	45.2	16.6	116.54	105.81	114.43	117.28	120.13	126.4	118.42	120.13	113.29	1.65	51.4	18.9	119	108	108	124	120	126	127	123	119
